# Supplementary material for: Patellofemoral Joint Outcomes in Kinematically vs. Mechanically Aligned Total Knee Arthroplasty: A Systematic Review and Meta-Analysis
Source: Medicina (Kaunas). 2026 Jun 26;62(7):1233. doi: 10.3390/medicina62071233 (PMC13413443; doi:10.3390/medicina62071233)
Supplement: Supplementary file 1 [file medicina-62-01233-s001.zip]

Archive with 2 entries (2 files):
- Supplementary Materials - File S1.pdf
- Supplementary Materials - File S2.pdf
